# Supplementary material for: The magnitude of Yo-Yo test improvements following an aerobic training intervention are associated with total genotype score
Source: PLoS One. 2018 Nov 28;13(11):e0207597. doi: 10.1371/journal.pone.0207597 (PMC6261586; doi:10.1371/journal.pone.0207597)
Supplement: S1 File — (XLSX) [file pone.0207597.s001.xlsx]

## Sheet: Sheet1
Group	Pre	Post	Change
Low	1440	1480	40
Low	920	960	40
Low	920	1000	80
Low	680	800	120
Low	800	840	40
Low	1280	1360	80
Medium	1640	2200	560
Medium	480	920	440
Medium	1440	1600	160
Medium	1120	1360	240
Medium	1080	1280	200
Medium	1400	1160	-240
Medium	1600	1960	360
Medium	720	1640	920
Medium	880	1040	160
Medium	1160	1640	480
Medium	680	1000	320
Medium	1160	1800	640
Medium	2440	2400	-40
Medium	840	1160	320
Medium	720	1120	400
Medium	1120	1440	320
Medium	720	1000	280
Medium	800	1560	760
Medium	560	800	240
Medium	1600	2160	560
Medium	640	1120	480
Medium	640	1120	480
Medium	600	920	320
High	1920	2440	520
High	1680	2200	520
High	800	1600	800
High	480	1200	720
High	440	640	200
High	1400	1840	440
High	880	1560	680
High	680	800	120
High	1520	1920	400
High	760	1600	840
High	680	1280	600
High	880	1520	640
High	480	1280	800
